# Supplementary material for: Sustainable Recovery of Valuable Nanoporous Materials from High-Chlorine MSWI Fly Ash by Ultrasound with Organic Acids
Source: Molecules. 2022 Mar 31;27(7):2289. doi: 10.3390/molecules27072289 (PMC9000401; doi:10.3390/molecules27072289)
Supplement: Supplementary file 1 [file molecules-27-02289-s001.zip]

Archive with 1 entries (1 files):
- molecules-1651506-supplementary.pdf
